# Supplementary material for: Intensive Running Enhances NF-κB Activity in the Mice Liver and the Intervention Effects of Quercetin
Source: Nutrients. 2020 Sep 11;12(9):2770. doi: 10.3390/nu12092770 (PMC7551556; doi:10.3390/nu12092770)
Supplement: Supplementary file 1 [file nutrients-12-02770-s001.zip]

Archive with 5 entries (4 files):
- nutrients-849913-supplementary/
- nutrients-849913-supplementary/Figure S1.docx
- nutrients-849913-supplementary/Video S1-Ct.avi
- nutrients-849913-supplementary/Video S2-Ex.avi
- nutrients-849913-supplementary/Video S3-Ex+Qu.avi
